# Supplementary material for: Determination of Residual Diisocyanates and Related Diamines in Biodegradable Mulch Films Using N-Ethoxycarbonylation Derivatization and GC-MS
Source: Molecules. 2022 Oct 10;27(19):6754. doi: 10.3390/molecules27196754 (PMC9572079; doi:10.3390/molecules27196754)
Supplement: Supplementary file 1 [file molecules-27-06754-s001.zip]

Archive with 1 entries (1 files):
- molecules-1967774-supplementary.pdf
